# Supplementary material for: Diterpenoid Alkaloids Isolated from Delphinium brunonianum and Their Inhibitory Effects on Hepatocytes Lipid Accumulation
Source: Molecules. 2022 Mar 30;27(7):2257. doi: 10.3390/molecules27072257 (PMC9000738; doi:10.3390/molecules27072257)
Supplement: Supplementary file 1 [file molecules-27-02257-s001.zip]

Archive with 1 entries (1 files):
- molecules-1641769-supplementary.pdf
